# Supplementary material for: PiDose: an open-source system for accurate and automated oral drug administration to group-housed mice
Source: Sci Rep. 2020 Jul 14;10:11584. doi: 10.1038/s41598-020-68477-2 (PMC7360602; doi:10.1038/s41598-020-68477-2)
Supplement: Supplementary file 2 — Supplementary Information 2. [file 41598_2020_68477_MOESM2_ESM.zip]

Archive with 9 entries (8 files):
- Supplementary Data 1/
- Supplementary Data 1/camera_mount.stl
- Supplementary Data 1/chamber_body.stl
- Supplementary Data 1/chamber_entrance.STL
- Supplementary Data 1/chamber_stand.stl
- Supplementary Data 1/nose_poke_brace.stl
- Supplementary Data 1/nose_poke_piece.svg
- Supplementary Data 1/pi_mount.stl
- Supplementary Data 1/spout_window.svg
